# Supplementary material for: Development of Molecular Markers Linked to Powdery Mildew Resistance Gene Pm4b by Combining SNP Discovery from Transcriptome Sequencing Data with Bulked Segregant Analysis (BSR-Seq) in Wheat
Source: Front Plant Sci. 2018 Feb 14;9:95. doi: 10.3389/fpls.2018.00095 (PMC5817070; doi:10.3389/fpls.2018.00095)
Supplement: Supplementary file 1 [file Table_1.XLSX]

## Sheet: Table S1 
Table S1 Infection types1 of different wheat cultivars/lines carrying known powdery mildew resistance gene following inoculation with 46 isolates of Blumeria graminis f. sp. tritici from different sites in northern China
Isolate	Origin	Zhongzuo 9504	Bainong3217	Pm gene2																							Frequency of virulence on Pm genes (%)
				Pm1	Pm2	Pm3a	Pm3b	Pm3c	Pm3g	Pm4a	Pm4b	Pm5a	Pm5e	Pm6	Pm7	Pm8	Pm13	Pm17	Pm18	Pm19	Pm21	Pm24	Pm33	Pm46	PmLX66	PmW14
1	Zhanhua, Shangdong	4	3	3	0	1	0	3	1	0	0	3	0	0	ND	3	0	ND	0	3	0	0	0	3	3	3	42.8571
2	Zhanhua, Shangdong	3	3	1	3	3	3	3	3	3	1	3	0	3	3	3	0	1	0	3	0	0	0	3	3	3	60.8696
3	Zhanhua, Shangdong	3	3	1	3	3	3	3	3	0	0	3	0	3	ND	3	0	ND	0	0	0	0	0	1	3	3	52.381
4	Xingtai, Hebei	4	3	0	0	3	3	3	3	0	0	3	0	ND	3	1	0	0	0	3	0	0	0	3	0	0	36.3636
5	Beijing	3	3	0	0	3	0	1	3	0	0	3	1	1	3	3	0	0	0	3	0	0	0	0	0	0	26.087
6	Beijing	4	3	0	0	3	4	3	3	0	0	3	0	0	3	3	0	ND	0	3	0	0	0	0	0	0	40.9091
2	Beijing	3	3	3	0	3	0	3	3	0	0	0	0	1	3	3	0	3	0	3	1	0	0	0	0	0	34.7826
8	Cixian，Hebei	4	3	0	0	3	0	0	3	3	3	3	0	3	3	3	0	ND	0	3	0	0	1	0	0	0	45.4545
9	Cixian，Hebei	4	3	3	0	3	0	0	3	3	3	3	0	ND	4	3	0	0	0	3	0	0	3	0	0	0	50
10	Cixian，Hebei	4	3	3	0	3	0	3	1	3	1	1	0	ND	3	1	0	0	0	3	0	0	1	0	0	0	31.8182
11	Shahe, Hebei	4	3	4	0	3	3	3	3	3	3	3	0	ND	3	3	0	3	0	4	0	0	3	3	0	0	68.1818
12	Shahe, Hebei	3	3	0	0	3	3	3	3	3	1	3	0	2	ND	3	0	ND	0	3	0	0	3	0	0	0	57.1429
13	Shijiazhuang, Hebei	3	3	1	0	3	0	3	3	1	1	3	0	2	ND	3	ND	ND	0	3	0	0	0	0	0	0	45
14	Yuanshi, Hebei	3	3	0	0	3	3	3	3	3	1	3	0	1	ND	3	0	ND	0	0	0	0	3	0	0	0	47.619
15	Zhuozhou, Hebei	3	3	0	0	3	3	3	0	0	0	3	0	3	3	3	0	ND	0	3	0	0	0	0	0	0	40.9091
16	Zhuozhou, Hebei	4	3	0	0	3	3	3	3	3	0	3	0	ND	3	3	0	0	0	3	0	0	0	0	0	0	45.4545
17	Zhuozhou, Hebei	4	3	0	0	0	3	3	3	0	0	3	0	3	3	3	0	3	0	4	0	0	0	0	1	0	39.1304
18	Xunxian, Henan	4	3	0	0	3	0	3	3	3	3	3	0	3	2	3	0	0	0	3	0	0	3	0	0	0	43.4783
19	Xunxian, Henan	3	3	0	0	3	3	3	3	3	3	3	0	3	3	1	0	ND	3	3	0	0	3	0	0	0	59.0909
20	Xunxian, Henan	3	3	3	0	3	1	3	2	3	3	3	0	3	ND	3	0	ND	0	3	0	0	3	0	3	0	61.9048
21	Lankao, Henan	3	3	1	0	2	2	3	1	1	0	3	1	3	ND	3	3	ND	0	0	0	0	0	0	0	0	33.3333
22	Xihua, Henan	4	3	0	3	3	0	0	3	3	3	2	0	3	3	3	0	0	0	3	0	0	3	1	3	1	47.8261
23	Xihua, Henan	3	3	0	0	3	3	3	3	3	3	3	0	3	3	3	0	1	0	3	0	0	3	ND	0	0	59.0909
24	Xinxiang, Henan	3	3	3	1	3	3	3	3	3	3	3	0	3	3	0	0	3	0	3	0	0	3	0	0	0	56.5217
25	Xinxiang, Henan	3	3	1	0	1	0	2	1	1	1	2	0	2	3	3	0	0	0	1	0	0	1	0	0	1	8.69565
26	Jining, Shangdong	4	3	4	3	3	3	3	3	3	3	3	1	ND	3	4	0	1	0	4	0	0	0	3	3	3	72.7273
27	Jining, Shangdong	4	3	3	0	3	3	3	3	3	3	3	0	3	ND	0	0	ND	0	3	0	0	0	0	3	3	66.6667
28	Jining, Shangdong	3	3	1	0	3	0	3	3	2	2	3	0	2	3	3	0	3	0	0	0	0	3	0	3	3	43.4783
29	Juxian，Shangdong	3	3	1	0	3	0	3	2	3	3	1	0	ND	3	3	0	0	0	3	0	0	3	1	0	0	40.9091
30	Pingyi, Shangdong	3	3	0	0	3	3	3	3	3	3	3	0	3	3	3	0	3	0	3	0	1	2	0	0	0	52.1739
31	Pingyi, Shangdong	4	3	3	0	33	3	3	3	3	3	3	0	ND	3	3	0	1	0	3	0	0	3	0	0	0	61.9048
32	Pingyi, Shangdong	3	3	3	0	3	3	3	3	3	3	3	0	0	3	0	0	0	0	3	0	0	1	0	0	0	43.4783
33	Shoushan, Shangdong	3	3	3	0	0	1	0	0	1	0	1	1	0	1	3	0	0	0	3	0	0	0	0	0	0	13.0435
34	Wendeng, Shangdong	3	3	3	3	3	0	3	0	0	0	3	0	0	3	3	0	0	0	3	0	0	0	0	3	0	39.1304
35	Wendeng, Shangdong	3	3	3	3	3	0	0	3	0	0	0	0	ND	3	1	0	0	0	3	0	0	0	3	3	0	40.9091
36	Yuncheng，Shangdong	3	3	0	3	3	0	3	3	3	3	3	0	ND	3	3	0	0	0	3	0	0	1	0	3	0	54.5455
37	Zhaoyuan, Shangdong	4	3	0	0	3	3	3	3	3	0	3	3	ND	3	3	0	0	0	3	0	0	1	0	0	0	50
38	Yangzhou, Jiangsu	4	3	0	0	3	3	3	3	3	3	3	1	ND	3	1	0	3	0	4	0	0	0	0	0	0	50
39	Yangzhou, Jiangsu	4	3	3	0	3	0	3	3	3	3	3	0	ND	3	3	0	3	0	3	0	0	0	2	3	0	59.0909
40	Yangzhou, Jiangsu	4	3	0	0	0	3	3	3	0	0	3	3	2	3	3	3	1	0	3	0	0	0	0	0	0	39.1304
41	Yangzhou, Jiangsu	4	3	0	0	3	3	3	3	0	0	3	3	3	1	3	ND	3	0	4	0	3	0	ND	0	0	61.9048
42	Beijing	4	3	3	0	3	0	3	3	0	0	3	1	3	3	3	0	3	0	3	0	0	0	0	0	0	43.4783
43	Haiyang, Shangdong	4	4	0	0	3	0	3	3	3	3	3	0	3	3	3	0	3	0	3	0	0	3	0	1	0	52.1739
44	Wenjiang, Sichuan	4	3	3	0	0	3	3	3	3	1	3	0	3	3	3	ND	3	0	3	0	3	3	ND	0	3	76.1905
45	Chengdu, Sichuan	4	3	0	0	3	3	3	3	3	3	3	0	3	0	3	ND	0	0	3	0	3	3	ND	0	0	66.6667
46	Beijing	4	3	4	4	3	3	3	3	3	3	4	0	3	1	3	ND	3	0	3	3	3	3	ND	0	3	90.4762
Virulence frequency (%)		100	100	39.1304	17.3913	84.7826	54.3478	84.7826	80.4348	60.8696	47.8261	84.7826	6.52174	60.61	86.84	82.6087	4.878	38.23	2.17391	89.1304	2.17391	8.69565	36.9565	14.63	26.087	17.3913
Note: 1. Infection types of each plants were rated based on a 0-4 scale, where 0 = no visible symptom, 0; = necrotic flecks, 1 = necrosis with low sporulation, 2 = necrosis with moderate sporulation, 3 = no necrosis with moderate to high sporulation, and 4 = no necrosis with full sporulation. ND: not determined. NA: not available.
Note: 2. Pm1: Festival; Pm2: Zhongmai155; Pm3a: Asosan; Pm3b: CI14121; Pm3c: Sonom/8*Cc; Pm3g: courtot; Pm4a: Khapli/8*Cc; Pm4b: VPM1/7*Bainong3217; Pm5a: CII4125; Pm5e: Fuzhuang 30; Pm6: Coker 747; Pm7: CI141879; Pm8: PI361879; Pm13: Bainong 3217; Pm17: Amigo; Pm18: Uika/8*Cc; Pm19: 96-286; Pm21: Jinhe 9127; Pm24: Chiyacao; Pm33: 2636-24R; Pm46: Tabasco; PmLX66: Liangxing 66; PmW14: Wen 14

## Sheet: Table S2
Table S2 Features of associated SNPs and InDels.
Chr.1	Position	Genotype		P-value	AFD2
		Resistant bulk	Rusceptible bulk
1A	562017157	A	AAAAAT	1.25e-13	0.81
1D	264191030	T	C	4.76e-19	0.6
2A	185189384	T	G	5.2e-17	0.66
2A	185189385	A	C	5.2e-17	0.66
2A	185189463	G	C	1.32e-12	0.63
2A	740096207	G	A	4.35e-28	0.62
2A	740096438	C	G	5.31e-22	0.68
2A	741036327	A	G	5.93e-20	0.63
2A	755720970	G	A	5.12e-28	0.65
2A	755721099	A	G	1.58e-27	0.71
2A	755721143	C	CT	8.81e-24	0.71
2A	755721205	G	T	8.93e-25	0.63
2A	755721636	G	A	1.22e-18	0.87
2A	755721653	T	C	2.33e-18	0.88
2A	755721711	G	A	3.73e-24	0.92
2A	755721977	G	A	5.84e-11	0.73
2A	755723164	G	A	4.92e-13	0.86
2A	755723805	T	C	2.35e-12	0.77
2A	755724571	G	A	1.6e-31	0.64
2A	755724827	C	G	8.87e-25	0.64
2A	755725099	CG	C	7.18e-32	0.64
2A	755725239	G	A	2.94e-74	0.64
2A	756267527	G	A	1.01e-33	0.63
2A	756267579	T	A	3.92e-30	0.62
2A	756268226	G	C	5.62e-49	0.72
2A	756268589	G	A	8.58e-69	0.66
2A	757282191	G	C	3.6e-14	0.83
2A	758529444	G	A	8.16e-28	0.88
2A	758529596	T	G	6.2e-22	0.87
2A	765439088	G	C	6.21e-11	0.61
2A	765439834	G	C	4.54e-16	0.64
2A	767790126	A	G	1.83e-25	0.61
2A	767790128	C	T	1.83e-25	0.61
2A	774684527	T	C	3.49e-11	0.65
2A	774686952	C	T	1.14e-12	0.64
2A	776940221	C	A	6.31e-22	0.62
2A	777712372	C	T	2.8e-26	0.81
2A	777713719	C	T	1.54e-11	0.76
2A	777713887	C	T	9.32e-14	0.69
2A	777714280	G	C	6.23e-26	0.78
2A	777714376	T	C	1.48e-25	0.78
2A	778723571	G	A	8.89e-15	0.86
2A	778724072	A	C	9.74e-16	0.63
2A	778725270	G	A	4.66e-13	0.68
2A	778914201	G	A	2.77e-13	0.91
2A	781294423	T	G	3.76e-13	0.62
2A	781295123	T	C	4.48e-11	0.62
2A	781295193	A	C	2.09e-12	0.68
2B	245705990	G	A	7.41e-25	0.64
2B	654704711	CTGTGTG	C	4.72e-12	0.63
2D	652520433	G	A	9.71e-51	0.92
3B	36011094	C	T	4.49e-18	0.68
3B	36011131	C	T	2.06e-25	0.65
3B	36011217	G	A	8.58e-33	0.63
3B	36011307	T	C	1.42e-18	0.67
3B	36011323	T	C	5.94e-17	0.67
3B	36011328	T	A	5.54e-16	0.65
3B	36011413	G	A	9.11e-11	0.68
4A	7155594	T	G	4.12e-17	0.6
4B	641700597	C	A	6.46e-11	0.63
4B	661063841	C	G	1.97e-17	0.6
5A	188633746	G	C	2.77e-12	0.66
5A	188633749	G	A	7.25e-13	0.68
5A	483639999	T	C	2.04e-12	0.87
5B	50236965	CTG	C	1.81e-14	0.79
5B	508172227	C	T	2.01e-20	0.78
5B	508172230	A	C	2.58e-21	0.75
5B	508172917	A	G	9.11e-13	0.8
5B	508172918	T	C	8.57e-13	0.8
5B	508172921	G	C	8.6e-16	0.81
5B	508172933	T	C	1.37e-17	0.84
5B	657892360	T	C	2.08e-12	0.83
5B	657892369	T	C	1.67e-12	0.83
6A	288390	G	A	3.14e-20	0.76
6A	24214477	G	C	1.56e-14	0.81
6A	24214781	C	T	9.02e-23	0.86
6A	25012533	T	C	2.11e-20	0.63
7B	714523207	T	C	1.68e-13	0.8
7B	714523295	G	T	4.93e-15	0.74
7B	747173804	C	A	6.7e-11	0.83
7B	747173870	C	T	8.34e-11	0.79
7B	747174152	T	G	6.17e-12	0.63
7B	747174720	C	T	2.11e-11	0.73
Un	110142857	T	C	5.48e-19	0.6
Note: 1: chromosome; P-value, p-value of fish exact test on read counts data in both bulks; 2: allele frequency difference.

## Sheet: Table S3
Table S3 List of SNP markers primers used in this study
Marker	Forward primer (5'-3')	Reverse primer (5'-3')	Size (bp)
2AL11	GAGACCTCAGATGCAGTATTTTG	ATGGATGTATCAAGTCACGTTTT	868
2AL12	TCGAGAAGGGCGATGAGAC	ATGGATGTATCAAGTCACGTTTT	782
2AL13	CCTTGTCTTCACTTCCACTGTGA	ATGGATGTATCAAGTCACGTTTT	839
2AL14	GGCACGGACAAACCATTG	ATGGATGTATCAAGTCACGTTTT	944
2AL21	CGAAATTTGGCTATGATATTTTC	AGGTCTCTCATCCTTTTCCCC	872
2AL22	TCAATGACAGGGAACACGGT	TTTGATGTGAATTGTTTAGTCCA	978
2AL23	GAGGAGGCAGAAGCATAACC	TTTGATGTGAATTGTTTAGTCCA	909
2AL24	GAACACGGTCATCACACGG	AGGTCTCTCATCCTTTTCCCC	822
2AL31	CAACAGGGAGACTCCACCTAAAT	ACCCGTAACTCACCATATGAAGG	784
2AL32	AATCAGTGGATAATGAAGGCAC	ATCACAATGTGCAGTTCAAAGA	889
2AL33	CAACAGGGAGACTCCACCTAAAT	ATCACAATGTGCAGTTCAAAGA	641
2AL41	CTAATCTGTGTGGAATGGTCG	TGAGCACCTTCTCGTTCAAT	962
2AL42	GCTGCATATGATGGATTGGTA	ACTGATGCAGGGTGCAGG	905
2AL43	AGTTCTCTGACGCTAAGAAGGCT	TGAGCACCTTCTCGTTCAAT	672
2AL44	TCTTGAATTGGCAAGGAATATC	TGAACTGAATTGACTAGGGCAGA	620
2AL51	TAGGGTGTGCTTTGTTTGTGACT	GGAAAATTGTTTCAGATGCGTT	664
2AL52	AGTGTGCCTCTTTCCTTTTTATT	GGAAAATTGTTTCAGATGCGTT	388
2AL53	TCTTGTTTGGAATTGGAAGATTG	GCAAGGTGATGGGGTCTTC	970
2AL54	TGTTTGTGACTGCTGTTTGGA	GGAAAATTGTTTCAGATGCGTT	652
2AL61	TTCTGCCAACTTCTGAGATTTAT	CCTCTGCTACGTTGACCAAG	681
2AL62	GCTTTTACTTACTCAACAGCACC	CCTCTGCTACGTTGACCAAG	513
2AL63	AGAATCCGGACAAAACGGAC	CCTCTGCTACGTTGACCAAG	946
2AL64	ATCGATCTTGACGAACACG	CATGCAATTGATCCAGTTTGG	542
2AL71	CCAAAATTGCCTCTTCTCTTATG	TCGCTCTACGCTCGACATTAAA	860
2AL72	AAGGTCCTCACCGTCGAT	TCGCTCTACGCTCGACATTAAA	919
2AL81	GCTGCACGGAGTAAATCG	GTTATCTAGCGTTTCATGGTTGT	727
2AL82	ATGTGTTTTCGCAAGTTGACAT	GTTATCTAGCGTTTCATGGTTGT	881
2AL83	GTGGAGGAAGGAAGAGGC	TTTATTTACACGGAGAAGTTCCA	956
2AL84	GCTTATCACGCGGCCTTC	GTGATGACAGTGTTTTGTGCTGC	861
2AL91	CTCGAGGTCATCGTCATGG	GTCTTGGAGTGCTCCCGGT	701
2AL92	CGTCATGGACAAGGACACG	CTTGCTGGCGAAGGTCTTG	703
2AL93	GGCACCTGGAGAAGAACCAG	CGTACTTGGCCACGCAGTAG	973
2AL101	ATCGTCACCATCGTGAGTTACA	ACAGAGGGCAAGAATTATTATCA	770
2AL102	ATCGTCACCATCGTGAGTTACA	ACAGAATGGAAGAACACACACCA	467
2AL103	ATCGTCACCATCGTGAGTTACA	GGTCATCGTCAACCTACAACAG	487
2AL104	CATCACATTCAGCTTTGTCATAA	GGTCATCGTCAACCTACAACAG	467
2AL111	TCCTAATTCCTCACGACAACTC	ACATACAATTATTTGGGACGAAC	882
2AL112	TAGACGGGGGTGCAGTAG	ACATACAATTATTTGGGACGAAC	937
2AL113	CTGGTGAAGAAAGATCCACC	AACATACTTAACTGGCATGCTCT	573
2AL114	ATGTTTTCTTGCCCAAACATCTA	GGCATTTCTAGAGACATAGGGAG	975
2AL121	TTGTTCAGATTACTTGGCTTTG	ACGGAGGCCATGCCAATA	907
2AL122	CATGCTTGCTTCTGACCATGTTA	AGAGGAACAATGGAGACCCG	941
2AL123	CTGCATCTCCCCTGACAAG	ACGGAGGCCATGCCAATA	949
2AL124	CCAGGGCAACCATATTAAGC	CGGTACTTGGCAACCAGCTTA	955

## Sheet: Table S4
Table S4 List of SSR markers primers used in this study
Marker	Forward primer (5'-3')	Reverse primer (5'-3')	Size (bp)
Xics1	GATGTCTTCGGAGTCAAAGTC	AGGTCTCTCTCTTTCTCAGGA	153
Xics2	GTGGTTTGTGAGACATTTGAT	GGTTTTGGGTTTATGATTTCT	173
Xics3	CATGTCATCCTATGGAGAAAG	GAGTGGCCTGACACTTTG	172
Xics4	ACATCTAAAGCAAATCTGCAA	GAAGAGGAGAGGAGAAAAAGA	155
Xics5	ACATCTAAAGCAAATCTGCAA	GAAGAGGAGAGGAGAAAAAGA	155
Xics6	TCTTTTTCTCCTCTCCTCTTC	CTTACGTAAATTGGCTCAAAA	155
Xics7	GGAAAGAAAGACTGAAATGGT	GCCTTTATGAGAATGGAATTT	132
Xics8	TACCGAATCAAAAGTCCATAA	GTCTACTCTTCTCCTCGTGCT	141
Xics9	TAGCTAGCCAACATATCCAAC	CAATTTGCAGATTTGCTTTAG	150
Xics10	ATCATCACTTCCTTTTTAGGG	AAGAAGAAGAAGAAGAGGGAAT	153
Xics11	AGGGAAATACTGACGTAGCTT	AAGGAGAGGAAAAAGGAAAAT	212
Xics12	AGGGAAATACTGACGTAGCTT	AAGGAGAGGAAAAAGGAAAAT	212
Xics13	AGGGAAATACTGACGTAGCTT	GTCAAGAGGAAGAAGGAAAAG	252
Xics14	CCACCTAGCAGATAGAGAAGC	TAGGAGGAGCTCAACCATC	171
Xics15	AGTTCGAGACGTTCTACCTTT	GTGCGTTCAAATCAGTAACAT	145
Xics16	GACCCAATCATACCTACCATA	GATGCCTTGTTATTGTCATTT	149
Xics17	AGTGAGAGGGCCCGAGTC	GGTTTATTCCACACAAGTACG	199
Xics18	AGTGAGAGGGCCCGAGTC	GGTTTATTCCACACAAGTACG	199
Xics19	TACCTCTGCTGATTGCTTCT	CTTCATTGACAAACTGAAATTG	151
Xics20	AAAATTTGAAATCCGATGG	GGTCCACTTAATTTCAGTTCC	159
Xics21	AGTAGCTGAGGTTGGTCTTGT	CTCTCAAGGAGGACGACTAC	174
Xics22	GACGGTGGTAACTCGAATC	TACATCGACCACTTTTTGCT	168
Xics23	ATACAGGAAGCAGAGGAAGG	GAGCAATCCTCTTACTGTGG	198
Xics24	GAAGTTGTTGGTGAAGATGAC	GGTAACCCTTCTCCCATCTA	134
Xics25	TCTGTTCTTTTCGATACTGGA	CATGGCTTACCCTAGAAGTTT	145
Xics26	TGTCCTAAGTGTATGGTCGAA	ACCACCACATCTCTCTCTCTC	174
Xics27	CTTCACCACGACATAAGAAAT	CTCCTGTGCTTCTCCACTC	177
Xics28	CCACGTATATAAAGGATCCAA	CCTAATAGGACTAGGAGAGGTG	170
Xics29	TATCAGGTAGCAGCTAGATCG	ATGCATATGGCACAGGAG	161
Xics30	CTTATCGACCCTGGTAAATGT	GAAGAGCCAGATTCGTTTG	195
Xics31	ATATGTTAAGTGTGCCAAGCA	TATGAAGAATGGTGGTTTCAG	155
Xics32	TGTCCTAAGTGTATGGTCGAA	ACCACCACATCTCTCTCTCTC	174
Xics33	GAAATGGGAGGAGGAAAG	TATACAGCCTGGTGATGAACT	183
Xics34	TTTTTCACTCCAACCACAC	TGTATTAAAATACCCGTCTGC	147
Xics35	TAAAAATCCACTTCAACATGC	TTACGGAAAGATTCTGCAATA	159
Xics36	ATATCTGAAATGGTGATGCAG	CTCATCGTCGTAATTGTCATC	180
Xics37	ATGACGACTACATGCAAATCT	ACTCCTCTTAAGCCATCTCC	175
Xics38	ACTGGACTCAAGGAGAGGAG	AGTTGTGACACTTGATCTTGC	143
Xics39	TCTTCTTGTTTACTGGGATCA	ACCAATAGTAATCGATGCACA	158
Xics40	GTATCACCGTGAGTGAGTGTT	ACACAGGTTTTCGAAGCTTAT	153
Xics41	TATGAGCATGAGAAGAGGAGA	TGGAGAAGTCTAGCTTGCATA	183
Xics42	AAGAAAGTGCCTTCAAAAGTT	TTGCTCTGTAAATAGGCTGTC	150
Xics43	CCCACCTGTCATACTCTGTT	CTCTGGCCCAATGATAGC	201
Xics44	TAGAAAGAAGATCATGGCAGA	TCAGTTGGTTGCATAGAGAAT	164
Xics45	TCTTGTTTACATGTGGATGTG	AAAAAGACATACTGGGGACAT	154
Xics46	TATGAGCATGAGAAGAGGAGA	TGGAGAAGTCTAGCTTGCATA	183
Xics47	TATGAGCATGAGAAGAGGAGA	TGGAGAAGTCTAGCTTGCATA	183
Xics48	TATGAGCATGAGAAGAGGAGA	TGGAGAAGTCTAGCTTGCATA	183
Xics49	GCCTTAGTGGAAAGGTGAG	CCTCCAATCCTAGTCCAACT	144
Xics50	ACTTTGAACCGGAGTAGTTTC	CACTTCGCCTCAGAGATAGTA	143
Xics51	ATTGATTTCAGCTTCACCAT	CAATAGGCCCCTTTTCTACTA	168
Xics52	ATGATGAGGAGGGAGTAGTTC	AATAGCAAAGCTCGCTATACA	144
Xics53	CTCCTGCATTACATTATTTGC	GGAGATTCACACAAATTTCAA	163
Xics54	CTCCTGCATTACATTATTTGC	GGAGATTCACACAAATTTCAA	163
Xics55	ATCACGTGGTCAAGAAAGAAT	CATCATTTGTGTTGAGTTTCA	154
Xics56	ATCCATCGATATCATTCCATA	CCTGAATTTGCAGATGTATGT	275
Xics57	AGGTCTCTTCTGCCCTTG	CTCATCAACCTTCCGAACT	228
Xics58	GACAACGACGACACTACATCT	AAGAAGAGGAAGAAGAAGAAAAA	154
Xics59	AGGAGAAGAAAGAATAGAGGAGA	TTTGTTGAATCCTTTGACACT	155
Xics60	CGTTCCCGATAAAATAAAGAG	ATTTAGGGTTTCCTTTGACAC	171
Xics61	ATCCTCTTCTTCCTCTACCG	GGAGAAGAAAGAATAGAGGAGAC	127
Xics62	GAAGAAGGGGGTCAATACATA	TACTACATCTGCGAGTCCATC	165
Xics63	CATACATCCATCGATATCATTC	CCTTCCCTACTCCTGAATTT	291
Xics64	ATCCATCGATATCATTCCATA	CCTGAATTTGCAGATGTATGT	275
Xics65	TCCATCGATATCATTCCATAC	CCTTCCCTACTCCTGAATTT	285
Xics66	TAACCATATGCCATGATGAAC	GGACCTCTCAATTTGAATTTT	146
Xics67	TATACAATCATGTGGCACTCA	GAGAACTTGGGTTAGGAACAC	147
Xics68	TGGACCCATTTCCTATATCTT	ATGACACGAGAAAGTGATTGT	165
Xics69	GTTGGATCTGTATCGTGAGTC	GTTGTCTTCATCGTGTCCA	265
Xics70	CTGTTCATCACACAAACTGC	TGCAAAGAAATGTGATATGTG	159
Xics71	TCAATTTGGAAGTTGAGTGAT	ACCTAATTCTTTCCATGCCTA	150
Xics72	GAGCCTAGACATCCACATTG	CCTAACCTAATCCGGTATCAT	182
Xics73	CGTGTCGTATGCTCTTTTAGT	GGGTTGTAATATGGACTTTCC	150
Xics74	GTCAGCAGTCAACTATGCAGT	CAGCCAACAGAACGTTTTTA	243
Xics75	TTCCAACTAGGATTCCTTAAA	CCTTAGTGGAAAGGTGAGAG	137
Xics76	AGTAGCAGCCATAGGCAAG	CCTACTACTGGTGTGAACTGC	167
Xics77	CTACAACAACTCCTCCAACAG	GAACGAAGTCTTCATCATAGC	161
Xics78	AGGCTAGCAATTATCCAAAGT	GGAATAGAGTTACTCCCAAGC	201
Xics79	TAGATAGCCTGGGCCTAATAC	CAGTACAGTTCTGAAGGTGGA	166
Xics80	ACGCGCGAGAGAGGAGAT	AGCAAAGTTGTCCAATCACTA	206
Xics81	GGCTAATATGGCAGACTCTTT	AGAGTAATTTCCACACGGAGT	156
Xics82	TCTTTGGCTTTGTTCTTGTTA	ATCAACCCAAAGATCATCAAT	170
Xics83	GATAATACCTCGCTTTCAACA	ATGGGACAAAGTTATTGAACC	151
Xics84	GATTCTCTTCATGATCCACAA	CTAGGCCGGCAGTTAACGAT	127
Xics85	GGTGTTGTCCATGTTGAACT	ATGGCAAAGACCTCATCTC	251
Xics86	GGTGTTGTCCATGTTGAACT	ATGGCAAAGACCTCATCTC	251
Xics87	GAGAAAGAAGGGATGAGGAG	CTGACAAACACATCCAAGC	167
Xics88	GCTTGGATGTGTTTGTCAG	TCTCGCCTATCTATCTGTCTG	145
Xics89	ATAAGATTTCGGTTCCGTTC	TCCACGGACTACTGTAGAATG	192
Xics90	ATAAGATTTCGGTTCCGTTC	TCCACGGACTACTGTAGAATG	192
Xics91	TTCATAGGGATGAGTGTATGC	GGAAGAAAAATGCAAAGATG	141
Xics92	CTCCTCTCTCTCTCCTCTTTC	TCTCCGTATATAAAGCCTCAA	150
Xics93	TGGAATTACTTTGAGGGTCAT	CTCCCAACCATGTAACTATTG	150
Xics94	ATCTGCGGATGATATCAAGTA	CCTTGTGCACCCTATAGATAA	155
Xics95	AATGTCTTCACATTTGGTTTG	AGTTCAAAAGATTCAACACGA	153
Xics96	ATGTCACAAGTGCAAGAAACT	GAGGAAGACTTGGAAGAAGAC	150
Xics97	ATGTCACAAGTGCAAGAAACT	GAGGAAGACTTGGAAGAAGAC	150
Xics98	AACTTATCATTTCAGCACCTG	ATTCTTTCAATCTGCACTTCA	142
